# Supplementary material for: Characterisation of North American Brucella isolates from marine mammals
Source: PLoS One. 2017 Sep 21;12(9):e0184758. doi: 10.1371/journal.pone.0184758 (PMC5608248; doi:10.1371/journal.pone.0184758)
Supplement: S1 Table — (XLS) [file pone.0184758.s001.xls]

## Sheet: Sheet1
APHA Strain Reference	Species	Submitter State	Animal Location	USDA Strain Reference	Comments/Animal ID/Other IDs
F8/08-32	B. pinnipedialis	Canada		04-0087-1	ARHI-02-08
F8/08-2	B. pinnipedialis	Washington	Washington	98-0311-1	MMP98-6
F8/08-3	B. pinnipedialis	Winnipeg, Manitoba, Canada		98-0431-1	ARAB97-3
F8/08-4	B. pinnipedialis	Washington	Washington	98-0473-1	MMP98-7 Pv WY
F8/08-5	B. pinnipedialis	Saskatoon, Saskatchewan Canada		98-0629-1	13A
F8/08-6	B. pinnipedialis	Saskatoon, Saskatchewan Canada	Pangnirtung, Baffin Island Feb 1996	98-0630-1	17A
F8/08-7	B. pinnipedialis	Saskatoon, Saskatchewan Canada	Pangnirtung, Baffin Island Feb 1996	98-0631-1	19D
F8/08-8	B. pinnipedialis	Saskatoon, Saskatchewan Canada	Pangnirtung, Baffin Island April 1996	98-0632-1	37A
F8/08-9	B. pinnipedialis	Saskatoon, Saskatchewan Canada	Madelaine Island, Gulf of St. Lawrence March 1996	98-0633-1	A PGM96-29
F8/08-18	B. pinnipedialis	Connecticut	Southern New England (CT/RI)	00-0621-1	SNxPg461
F8/08-19	B. pinnipedialis	Connecticut	Southern New England (CT/RI)	00-0638-1	SyPv0015
F8/08-20	B. pinnipedialis	Manitoba, Canada		00-0776-1	PHH00#09
F8/08-21	B. pinnipedialis	Manitoba, Canada		00-0777-1	PHH00#21
F8/08-22	B. pinnipedialis	Manitoba, Canada		00-0784-1	HI-00-#22
F8/08-25	B. pinnipedialis	Manitoba, Canada		01-0271-1	ARCI.99#095
F8/08-26	B. pinnipedialis	Manitoba, Canada		02-0165-1	ARKI.01 #13, K1-2001 #3
F8/08-29	B. pinnipedialis	California		03-0094-1	1, 03-1292, 3637-01
F8/08-30	B. pinnipedialis	California		03-0095-1	2, 03-1292, 3637-01
F8/08-35	B. pinnipedialis	Washington		04-0257-1	MMP01-01
F8/08-36	B. pinnipedialis	Washington		04-0280-1	NW030442-A, 03-22526, #836
F8/08-51	B. pinnipedialis	Connecticut	Northern California	06-0893-1	385, HS1627
F8/08-52	B. pinnipedialis	Connecticut	Northern California	06-0894-1	388, HS1625
F8/08-53	B. pinnipedialis	Connecticut	Alaska	07-0215-1	470, MCU-29
F8/08-56	B. pinnipedialis	Connecticut	Olympia, WA (Puget Sound)	07-0499-1	3679, WDFW1206-02
F8/09-1	B. pinnipedialis			09-0389	5773
F8/09-2	B. pinnipedialis			09-0390	5816
F8/08-16	B. pinnipedialis	Connecticut	Southern New England (CT/RI)	00-0472-1	1845#2, SyPv0015
F8/08-17	B. pinnipedialis	Connecticut	Southern New England (CT/RI)	00-0473-1	1845#3, SyPv0016
F8/08-27	B. pinnipedialis	Maine		03-0057-1	MARC03-004PV
F8/08-28	B. pinnipedialis	Maine		03-0058-1	MARC03-003PV
F8/08-49	B. pinnipedialis	Connecticut	Southern New England (CT/RI)	06-0424-1	681, SyPG0617
F8/08-12	B. pinnipedialis	Washington		99-0659-1
F8/08-15	B. pinnipedialis	Washington	Washington	00-0340-1	MMP00-2
F8/08-33	B. pinnipedialis	Washington		04-0143-1	2003SJ012
F8/08-34	B. pinnipedialis	Washington		04-0191-1	03-783, KATMAI
F8/08-37	B. pinnipedialis	Washington		04-0281-2	31, WDFW0104-03
F8/08-38	B. pinnipedialis	Washington		04-0282-1	32, WDFW0104-04
F8/08-39	B. pinnipedialis	Washington		04-0284-1	34, WDFW0204-03
F8/08-40	B. pinnipedialis	Washington		04-0286-1	36, WDFW0404-08
F8/08-41	B. pinnipedialis	Washington		04-0287-1	37, WDFW0504-01
F8/08-42	B. pinnipedialis	Washington	Washington	04-0298-1	03-782, 2003-SJ098 Pv
F8/08-43	B. pinnipedialis	Washington		05-0732-1	WDFW0504-04 Pv
F8/08-44	B. pinnipedialis	Washington		05-0747-1	WDFW1004-13 Pv
F8/08-55	B. pinnipedialis	Connecticut	Washington (Puget Sound)	07-0498-1	3665, WDFW0307-01
F8/08-57	B. pinnipedialis	Connecticut	Washington (Gig Harbor, WA, Puget Sound)	070500-1	3675, WDFW1006-09
F8/08-10	B. pinnipedialis	Connecticut		99-0344-1
F8/08-13	B. pinnipedialis	Connecticut	Southern New England (CT/RI)	00-0140-1	99-934, SYPG9910
F8/08-14	B. pinnipedialis	Connecticut	Southern New England (CT/RI)	00-0141-1	99-605, SYPG9909
F8/08-11	B. pinnipedialis	Connecticut		99-0378-1
F8/08-50	B. ceti (dolphin clade)	Connecticut	Sarasota, Florida	06-0757-1	750, MML0608
F8/08-23	B. ceti (dolphin clade)	Connecticut	wild-stranded captive, originally from Texas	01-0143-1	Stormy (Goetz et al., 2011)
F8/08-31	B. ceti (dolphin clade)	Texas		04-0019-1	GA1248
F8/08-45	B. ceti (porpoise clade)	Connecticut	New England	05-1068-1	NY3072-04 (same animal as F8/08-46)
F8/08-46	B. ceti (porpoise clade)	Connecticut	New England	05-1069-1	NY3072-04 (same animal as F8/08-45)
F8/08-1	B. ceti	California	San Diego, CA	98-230-1	US Navy, l yo-lung isolate, same group as 2-1350
F8/08-24	B. ceti	California	Monterey, CA (wild stranded)	01-0257-1	Bosco, CSL4914 (adult female, domoic acid toxicosis and aborted fetus in rehabilitation)
F8/08-47	B. ceti	Connecticut	San Diego, CA (captive)	06-0291-1	590 Tg, Tx556e Popolo's calf (same group as calf below)
F8/08-48	B. ceti	Connecticut	San Diego, CA (captive)	06-0292-1	592 Tg, Tx731x Cuda's calf (aborted calf of dolphin referenced in Ewalt et al, 1994)
F8/08-54	B. ceti	Connecticut	San Luis Obipso, CA (wild stranded)	07-0261-1	81, CSL6522 Coleman (female pup, severe lungworm, gastric perforation)
F8/08-58	B. ceti	Connecticut	Southern California (San Miguel Island, CA)	07-0501-1	3739, ZcPPSMI-38 (from abortion associated with domoic acid toxicity event - Goldstein et al, 2009)
F8/08-59	B. ceti	Connecticut	Southern California (San Miguel Island, CA)	07-0502-1	3746, ACPPSMI-56 (from abortion associated with domoic acid toxicity event - Goldstein et al, 2009)
