# Supplementary material for: Characterisation of North American Brucella isolates from marine mammals
Source: PLoS One. 2017 Sep 21;12(9):e0184758. doi: 10.1371/journal.pone.0184758 (PMC5608248; doi:10.1371/journal.pone.0184758)
Supplement: S2 Table — The North American panel specifically described in this study are highlighted in pink. (XLS) [file pone.0184758.s002.xls]

## Sheet: Sheet1
Straina	Host	Source	Date of receipt	gap	aroA	glk	dnaK	gyrB	trpE	cobQ	int-hyp	omp25	9 locus STb	prpE	caiA	csdB	soxA	leuA	mviM	fumC	fbaA	ddlA	putA	mutL	acnA	21 locus ST
B. ceti 36/94	Harbour porpoise	United Kingdom (Scotland)	1994	1	4	8	4	1	2	5	1	2	23#	2	1	4	2	2	1	1	4	3	2	2	4	23
B. ceti UK15/98	Harbour porpoise	United Kingdom (Scotland)	1998	1	4	8	4	1	2	5	1	2	23#	2	1	4	2	2	1	1	4	3	2	2	4	23
B. ceti UK 35/99	Harbour porpoise	United Kingdom (Cornwall)	1999	1	4	8	4	1	2	5	1	2	23#	2	1	4	2	2	1	1	4	3	2	2	4	23
B. ceti 14/95	Harbour seal	United Kingdom (Scotland)	1995	1	4	8	4	1	2	5	1	2	23#	2	1	4	2	2	1	1	4	3	2	2	4	23
B. ceti 2/96	Harbour porpoise	United Kingdom (Scotland)	1996	1	4	8	4	1	2	5	1	2	23#	2	1	4	2	2	1	1	4	3	2	2	4	23
B. ceti UK10/00	Harbour porpoise	United Kingdom	2000	1	4	8	4	1	2	5	1	2	23#	2	1	4	2	2	1	1	4	3	2	2	4	23
B. ceti UK15/02	Harbour porpoise	United Kingdom	2002	1	4	8	4	1	2	5	1	2	23#	2	1	4	2	2	1	1	4	3	2	2	4	23
B. ceti F23/97	Dolphin	France	1997	1	4	8	4	1	2	5	1	2	23#	2	1	4	2	2	1	1	4	3	2	2	4	23
B. ceti F96/2	Harbour porpoise	Germany	1996	1	4	8	4	1	2	5	1	2	23#	2	1	4	2	2	1	1	4	3	2	2	4	23
B. ceti VLA04.67	Harbour seal	United Kingdom	2004	1	4	8	4	1	2	5	1	2	23#	2	1	4	2	2	1	1	4	3	2	2	4	23
B. ceti VLA04.72	Harbour porpoise	United Kingdom (Cornwall)	2004	1	4	8	4	1	2	5	1	2	23#	2	1	4	2	2	1	1	4	3	2	2	4	23
B. ceti VLA04/105	Harbour porpoise	United Kingdom (Cornwall)	2004	1	4	8	4	1	2	5	1	2	23#	2	1	4	2	2	1	1	4	3	2	2	4	23
B. ceti VLA04/06	Lung Worm (harbour porpoise)	United Kingdom (Cornwall)	2004	1	4	8	4	1	2	5	1	2	23#	2	1	4	2	2	1	1	4	3	2	2	4	23
B. ceti UK31/04	Harbour porpoise	United Kingdom (Scotland)	2004	1	4	8	4	1	2	5	1	2	23#	2	1	4	2	2	1	1	4	3	2	2	4	23
B. ceti 52/94	Harbour porpoise	United Kingdom (Scotland)	1994	1	4	8	4	1	2	5	1	2	23#	2	1	4	2	2	1	1	4	3	2	2	4	23
B. ceti UK5/97	Atlantic white-sided dolphin	United Kingdom (Scotland)	1997	1	4	8	4	1	2	5	1	2	23#	2	1	4	2	2	1	1	4	3	2	2	4	23
B. ceti UK10/01	Harbour porpoise	United Kingdom (Scotland)	2001	1	4	8	4	1	2	5	1	2	23#	2	1	4	2	2	1	1	4	3	2	2	4	23
B. ceti UK14/07	Harbour porpoise	United Kingdom (Scotland)	2007	1	4	8	4	1	2	5	1	2	23	2	1	4	2	2	1	1	4	3	2	2	4	23
B. ceti UK15/07	Harbour porpoise	United Kingdom (Scotland)	2007	1	4	8	4	1	2	5	1	2	23	2	1	4	2	2	1	1	4	3	2	2	4	23
B. ceti UK10/06	Harbour porpoise	United Kingdom (Scotland)	2006	1	4	8	4	1	2	5	1	2	23	2	1	4	2	2	1	1	4	3	2	2	4	23
B. ceti UK11/06	Harbour porpoise	United Kingdom (Scotland)	2006	1	4	8	4	1	2	5	1	2	23	2	1	4	2	2	1	1	4	3	2	2	4	23
B. ceti UK12/06	Harbour porpoise	United Kingdom (Scotland)	2006	1	4	8	4	1	2	5	1	2	23	2	1	4	2	2	1	1	4	3	2	2	4	23
B. ceti UK41/05	Atlantic white-sided dolphin	United Kingdom (Scotland)	2005	1	4	8	4	1	2	5	1	2	23	2	1	4	2	2	1	1	4	3	2	2	4	23
B. ceti UK34/05	Harbour porpoise	United Kingdom (Scotland)	2005	1	4	8	4	1	2	5	1	2	23	2	1	4	2	2	1	1	4	3	2	2	4	23
B. ceti UK28/05	Harbour porpoise	United Kingdom (Scotland)	2005	1	4	8	4	1	2	5	1	2	23	2	1	4	2	2	1	1	4	3	2	2	4	23
B. cetI UK11/05	Harbour porpoise	United Kingdom (Scotland)	2005	1	4	8	4	1	2	5	1	2	23	2	1	4	2	2	1	1	4	3	2	2	4	23
B. ceti UK14/05	Harbour porpoise	United Kingdom (Scotland)	2005	1	4	8	4	1	2	5	1	2	23	2	1	4	2	2	1	1	4	3	2	2	4	23
B. ceti UK7/05	Harbour porpoise	United Kingdom (Scotland)	2005	1	4	8	4	1	2	5	1	2	23	2	1	4	2	2	1	1	4	3	2	2	4	23
B. ceti UK13/05	Harbour porpoise	United Kingdom (Scotland)	2005	1	4	8	4	1	2	5	1	2	23	2	1	4	2	2	1	1	4	3	2	2	4	23
B. ceti UK20/05	Harbour porpoise	United Kingdom (Scotland)	2005	1	4	8	4	1	2	5	1	2	23	2	1	4	2	2	1	1	4	3	2	2	4	23
B. ceti UK26/10	Harbour seal	United Kingdom (Scotland)	2010	1	4	8	4	1	2	5	1	2	23	2	1	4	2	2	1	1	4	3	2	2	4	23
B. ceti 1/94T	Harbour porpoise	United KIngdom (Scotland)	1994	1	4	8	4	1	2	5	1	2	23	2	1	4	2	2	1	1	4	3	2	2	4	23
B. ceti UK4/06	Harbour porpoise	United Kingdom (Scotland)	2006	1	4	8	4	1	2	5	1	2	23	2	1	5	2	2	1	1	4	3	2	2	4	50
B. ceti UK1/97	Harbour porpoise	United Kingdom	1997	1	4	8	4	1	2	5	1	2	23#	2	1	5	2	2	1	1	4	3	2	2	4	50
B. ceti UK3/97	Short-beaked common dolphin	United Kingdom (Scotland)	1997	1	4	8	4	1	2	5	1	2	23#	2	1	5	2	2	1	1	4	3	2	2	4	50
B. ceti UK4/01	Harbour porpoise	United Kingdom	2001	1	4	8	4	1	2	5	1	2	23#	2	1	5	2	2	1	1	4	3	2	2	4	50
B. ceti UK23/05	Harbour porpoise	United KIngdom (Scotland)	2005	1	4	8	4	1	2	5	1	2	23	2	1	5	2	2	1	1	4	3	2	2	4	50
F8/08-45 (05-1068-1)	Harp seal	United States of America		1	4	8	4	1	2	5	1	2	23	2	1	4	2	2	1	1	4	3	2	2	3	102
F8/08-46 (05-1069-1)	Harp seal	United States of America		1	4	8	4	1	2	5	1	2	23	2	1	4	2	2	1	1	4	3	2	2	3	102
B. ceti 57/94	Harbour porpoise	United Kingdom (Scotland)	1994	1	4	12	4	1	2	5	1	2	(N/A) 57	2	1	4	2	2	1	1	4	3	2	2	4	97
B. ceti UK22/00	Atlantic white-sided dolphin	United Kingdom (Scotland)	2000	1	4	13	4	1	2	5	1	2	(N/A) 58	2	1	4	2	2	1	1	4	3	2	2	4	98
B. ceti F14/02	Minke whale	Norway	2002	1	4	11	4	1	2	5	1	2	(N/A) 59	2	1	4	2	2	1	1	4	3	2	2	4	99
B. ceti VLA06/31E	Short-beaked common dolphin	United Kingdom (Cornwall)	2006	1	4	17	4	1	2	5	1	2	(N/A) 60	2	1	4	2	2	1	1	4	3	2	2	4	100
B. pinnipedialis 39/94	Harbour seal	United Kingdom (Scotland)	1994	1	2	6	2	1	2	5	1	2	24#	3	2	4	2	2	1	1	4	3	2	2	3	24
B. pinnipedialis 44/94	Harbour seal	United Kingdom (Scotland)	1994	1	2	6	2	1	2	5	1	2	24#	3	2	4	2	2	1	1	4	3	2	2	3	24
B. pinnipedialis UK24/00 (M192)	Minke whale	United Kingdom (Scotland)	2000	1	2	6	2	1	2	5	1	2	24#	3	2	4	2	2	1	1	4	3	2	2	3	24
B. pinnipedialis UK1/06	Grey seal	United Kingdom (Scotland)	2006	1	2	6	2	1	2	5	1	2	24	3	2	4	2	2	1	1	4	3	2	2	3	24
F8/08-32 (04-0087-1)	Beluga whale	Canada		1	2	6	2	1	2	5	1	2	24	3	2	4	2	2	1	1	4	3	2	2	3	24
B. pinnipedialis 4/96	Harbour seal	United Kingdom (Scotland)	1996	1	2	4	2	1	2	5	1	2	25#	3	2	4	2	2	1	1	4	3	2	2	3	25
B. pinnipedialis 61/94	Grey seal	United Kingdom (Scotland)	1994	1	2	4	2	1	2	5	1	2	25#	3	2	4	2	2	1	1	4	3	2	2	3	25
B. pinnipedialis UK13/99	Harbour seal	United Kingdom (Scotland)	1999	1	2	4	2	1	2	5	1	2	25#	3	2	4	2	2	1	1	4	3	2	2	3	25
B. pinnipedialis UK40/99	Grey seal	United Kingdom (Scotland)	1999	1	2	4	2	1	2	5	1	2	25#	3	2	4	2	2	1	1	4	3	2	2	3	25
B. pinnipedialis F10/99	Harbour seal	United States of America	1999	1	2	4	2	1	2	5	1	2	25#	3	2	4	2	2	1	1	4	3	2	2	3	25
B. pinnipedialis UK28/03-13840	Seal	United Kingdom (Northern Ireland)	2003	1	2	4	2	1	2	5	1	2	25#	3	2	4	2	2	1	1	4	3	2	2	3	25
B. pinnipedialis 2/94T	Harbour seal	United Kingdom (Scotland)	1994	1	2	4	2	1	2	5	1	2	25	3	2	4	2	2	1	1	4	3	2	2	3	25
F8/08-2 (98-0311-1)	Harbour seal	United States of America		1	2	4	2	1	2	5	1	2	25	3	2	4	2	2	1	1	4	3	2	2	3	25
F8/08-3 (98-0431-1)	Ringed seal	Canada		1	2	4	2	1	2	5	1	2	25	3	2	4	2	2	1	1	4	3	2	2	3	25
F8/08-4 (98-0473-1)	Harbour seal	United States of America		1	2	4	2	1	2	5	1	2	25	3	2	4	2	2	1	1	4	3	2	2	3	25
F8/08-5 (98-0629-1)	Ringed seal	Canada		1	2	4	2	1	2	5	1	2	25	3	2	4	2	2	1	1	4	3	2	2	3	25
F8/08-6 (98-0630-1)	Ringed seal	Canada		1	2	4	2	1	2	5	1	2	25	3	2	4	2	2	1	1	4	3	2	2	3	25
F8/08-7 (98-0631-1)	Ringed seal	Canada		1	2	4	2	1	2	5	1	2	25	3	2	4	2	2	1	1	4	3	2	2	3	25
F8/08-8 (98-0632-1)	Ringed seal	Canada		1	2	4	2	1	2	5	1	2	25	3	2	4	2	2	1	1	4	3	2	2	3	25
F8/08-9 (98-0633-1)	Harp seal	Canada		1	2	4	2	1	2	5	1	2	25	3	2	4	2	2	1	1	4	3	2	2	3	25
F8/08-16 (00-0472-1)	Harbour seal	United States of America		1	2	4	2	1	2	5	1	2	25	3	2	4	2	2	1	1	4	3	2	2	3	25
F8/08-17 (00-0473-1)	Harbour seal	United States of America		1	2	4	2	1	2	5	1	2	25	3	2	4	2	2	1	1	4	3	2	2	3	25
F8/08-18 (00-0621-1)	Harp seal	United States of America		1	2	4	2	1	2	5	1	2	25	3	2	4	2	2	1	1	4	3	2	2	3	25
F8/08-19 (00-0638 -1)	Harbour seal	United States of America		1	2	4	2	1	2	5	1	2	25	3	2	4	2	2	1	1	4	3	2	2	3	25
F8/08-20 (00-0776-1)	Ringed seal	Canada		1	2	4	2	1	2	5	1	2	25	3	2	4	2	2	1	1	4	3	2	2	3	25
F8/08-21 (00-0777-1)	Ringed seal	Canada		1	2	4	2	1	2	5	1	2	25	3	2	4	2	2	1	1	4	3	2	2	3	25
F8/08-22 (00-0784-1)	Beluga whale	Canada		1	2	4	2	1	2	5	1	2	25	3	2	4	2	2	1	1	4	3	2	2	3	25
F8/08-25 (01-0271-1)	Ringed seal	Canada		1	2	4	2	1	2	5	1	2	25	3	2	4	2	2	1	1	4	3	2	2	3	25
F8/08-26 (02-0165-1	Beluga whale	Canada		1	2	4	2	1	2	5	1	2	25	3	2	4	2	2	1	1	4	3	2	2	3	25
F8/08-27 (03-0057-1)	Harbour seal	United States of America		1	2	4	2	1	2	5	1	2	25	3	2	4	2	2	1	1	4	3	2	2	3	25
F8/08-28 (03-0058-1)	Harbour seal	United States of America		1	2	4	2	1	2	5	1	2	25	3	2	4	2	2	1	1	4	3	2	2	3	25
F8/08-29 (03-0094-1)	Sea otter	United States of America		1	2	4	2	1	2	5	1	2	25	3	2	4	2	2	1	1	4	3	2	2	3	25
F8/08-30 (03-0095-1)	Sea otter	United States of America		1	2	4	2	1	2	5	1	2	25	3	2	4	2	2	1	1	4	3	2	2	3	25
F8/08-35 (04-0257-1)	Harbour seal	United States of America		1	2	4	2	1	2	5	1	2	25	3	2	4	2	2	1	1	4	3	2	2	3	25
F8/08-36 (04-0280-1)	Harbour seal	United States of America		1	2	4	2	1	2	5	1	2	25	3	2	4	2	2	1	1	4	3	2	2	3	25
F8/08-49 (06-0424-1)	Harp seal	United States of America		1	2	4	2	1	2	5	1	2	25	3	2	4	2	2	1	1	4	3	2	2	3	25
F8/08-51 (06-0893-1)	Harbour seal	United States of America		1	2	4	2	1	2	5	1	2	25	3	2	4	2	2	1	1	4	3	2	2	3	25
F8/08-52 (06-0894-1)	Harbour seal	United States of America		1	2	4	2	1	2	5	1	2	25	3	2	4	2	2	1	1	4	3	2	2	3	25
F8/08-53 (07-0215-1)	Northern fur seal	United States of America		1	2	4	2	1	2	5	1	2	25	3	2	4	2	2	1	1	4	3	2	2	3	25
F8/08-56 (07-0499-1)	Harbour seal	United States of America		1	2	4	2	1	2	5	1	2	25	3	2	4	2	2	1	1	4	3	2	2	3	25
F8/09-1 (09-0389)	Harbour seal	United States of America		1	2	4	2	1	2	5	1	2	25	3	2	4	2	2	1	1	4	3	2	2	3	25
F8/09-2 (09-0390)	Harbour seal			1	2	4	2	1	2	5	1	2	25	3	2	4	2	2	1	1	4	3	2	2	3	25
B. pinnipedialis UK5/01	Harbour seal	United Kingdom (Scotland)	2001	1	2	4	2	1	2	5	1	2	25#	3	2	4	6	2	1	1	4	3	2	2	3	51
B. pinnipedialis 55/94	European otter	United Kingdom (Scotland)	1994	1	2	4	2	1	2	5	1	2	25#	3	2	4	6	2	1	1	4	3	2	2	3	51
B. pinnipedialis F6/99	Harbour seal	United States of America	1999	1	2	4	2	1	2	5	1	2	25#	3	2	4	9	2	1	1	4	3	2	2	3	52
B. pinnipedialis F8/99	Harbour seal	United States of America	1999	1	2	4	2	1	2	5	1	2	25#	3	2	4	9	2	1	1	4	3	2	2	3	52
B. pinnipedialis F9/99	Harbour seal	United States of America	1999	1	2	4	2	1	2	5	1	2	25#	3	2	4	9	2	1	1	4	3	2	2	3	52
B. pinnipedialis F7/99	Bottlenose dolphin	United States of America	1999	1	2	4	2	1	2	5	1	2	25#	3	2	4	9	2	1	1	4	3	2	2	3	52
F8/08-12 (99-0659-1)	Harbour seal	United States of America		1	2	4	2	1	2	5	1	2	25	3	2	4	9	2	1	1	4	3	2	2	3	52
F8/08-15 (00-0340-1)	Harbour seal	United States of America		1	2	4	2	1	2	5	1	2	25	3	2	4	9	2	1	1	4	3	2	2	3	52
F8/08-33 (04-0143-1)	Harbour seal	United States of America		1	2	4	2	1	2	5	1	2	25	3	2	4	9	2	1	1	4	3	2	2	3	52
F8/08-34 (04-0191-1)	Harbour seal	United States of America		1	2	4	2	1	2	5	1	2	25	3	2	4	9	2	1	1	4	3	2	2	3	52
F8/08-37 (04-0281-1)	Harbour seal	United States of America		1	2	4	2	1	2	5	1	2	25	3	2	4	9	2	1	1	4	3	2	2	3	52
F8/08-38 (04-0282-1)	Harbour seal	United States of America		1	2	4	2	1	2	5	1	2	25	3	2	4	9	2	1	1	4	3	2	2	3	52
F8/08-39 (04-0284-1)	Harbour seal	United States of America		1	2	4	2	1	2	5	1	2	25	3	2	4	9	2	1	1	4	3	2	2	3	52
F8/08-40 (04-0286-1)	Harbour seal	United States of America		1	2	4	2	1	2	5	1	2	25	3	2	4	9	2	1	1	4	3	2	2	3	52
F8/08-41 (04-0287-1)	Harbour seal	United States of America		1	2	4	2	1	2	5	1	2	25	3	2	4	9	2	1	1	4	3	2	2	3	52
F8/08-42 (04-0298-1)	Harbour seal	United States of America		1	2	4	2	1	2	5	1	2	25	3	2	4	9	2	1	1	4	3	2	2	3	52
F8/08-43 (05-0732-1)	Harbour seal	United States of America		1	2	4	2	1	2	5	1	2	25	3	2	4	9	2	1	1	4	3	2	2	3	52
F8/08-44 (05-0747-1)	Harbour seal	United States of America		1	2	4	2	1	2	5	1	2	25	3	2	4	9	2	1	1	4	3	2	2	3	52
F8/08-55 (07-0498-1)	Harbour seal	United States of America		1	2	4	2	1	2	5	1	2	25	3	2	4	9	2	1	1	4	3	2	2	3	52
F8/08-57 (07-0500-1)	Harbour seal	United States of America		1	2	4	2	1	2	5	1	2	25	3	2	4	9	2	1	1	4	3	2	2	3	52
B. pinnipedialis 56/94	Hooded seal	United Kingdom (Scotland)	1994	1	2	4	2	1	2	5	1	2	25	2	2	4	2	2	11	1	4	3	2	2	3	53
F8/08-10 (99-0344-1)	Harp seal	United States of America		1	2	4	2	1	2	5	1	2	25	2	2	4	2	2	11	1	4	3	2	2	3	53
F8/08-13 (00-0140-1)	Harp seal	United States of America		1	2	4	2	1	2	5	1	2	25	2	2	4	2	2	11	1	4	3	2	2	3	53
F8/08-14 (00-0141-1)	Harp seal	United States of America		1	2	4	2	1	2	5	1	2	25	2	2	4	2	2	11	1	4	3	2	2	3	53
B. pinnipedialis UK30/99	Hooded seal	United Kingdom (Scotland)	1999	1	2	4	2	1	2	5	1	2	25	2	2	4	2	2	1	1	4	3	2	2	3	54
B. pinnipedialis UK 9/99	Hooded seal	United Kingdom (Scotland)	1999	1	2	4	2	1	2	5	1	2	25	2	2	4	2	2	1	1	4	3	2	2	3	54
F8/08-11 (99-0378-1)	Harp seal	United States of America		1	2	4	2	1	2	5	1	2	25	2	2	4	2	2	1	1	4	3	2	2	3	54
B. ceti 59/94	Striped dolphin	United Kingdom (Scotland)	1994	1	2	4	2	1	2	6	1	7	26#	2	2	4	5	2	5	1	4	3	1	1	3	26
B. ceti 5/95	Striped dolphin	United Kingdom (Scotland)	1995	1	2	4	2	1	2	6	1	7	26#	2	2	4	5	2	5	1	4	3	1	1	3	26
B. ceti UK43/99	Striped dolphin	United Kingdom (Scotland)	1999	1	2	4	2	1	2	6	1	7	26#	2	2	4	5	2	5	1	4	3	1	1	3	26
B. ceti UK2/2000	Striped dolphin	United Kingdom (Scotland)	2000	1	2	4	2	1	2	6	1	7	26#	2	2	4	5	2	5	1	4	3	1	1	3	26
B. ceti 14/94	Short-beaked common dolphin	United Kingdom (Scotland)	1994	1	2	4	2	1	2	6	1	7	26#	2	2	4	5	2	5	1	4	3	1	1	3	26
B. ceti UK3/05	Striped dolphin	United Kingdom (Scotland)	2005	1	2	4	2	1	2	6	1	7	26#	2	2	4	5	2	5	1	4	3	1	1	3	26
B. ceti VLA05/4	Bottlenose dolphin	United Kingdom (Cornwall)	2005	1	2	4	2	1	2	6	1	7	26#	2	2	4	5	2	5	1	4	3	1	1	3	26
B. ceti VLA05/8	Short-beaked common dolphin	United Kingdom (Cornwall)	2005	1	2	4	2	1	2	6	1	7	26#	2	2	4	5	2	5	1	4	3	1	1	3	26
B. ceti VLA06/59	Antarctic fur seal	South Georgia	2006	1	2	4	2	1	2	6	1	7	26	2	2	4	5	2	5	1	4	3	1	1	3	26
B. ceti UK8/08	Sowerbys beaked whale	United Kingdom (Scotland)	2008	1	2	4	2	1	2	6	1	7	26	2	2	4	5	2	5	1	4	3	1	1	3	26
B. ceti UK13/07	Atlantic white-sided dolphin	United Kingdom (Scotland)	2007	1	2	4	2	1	2	6	1	7	26	2	2	4	5	2	5	1	4	3	1	1	3	26
B. ceti UK17/06	Atlantic white-sided dolphin	United Kingdom (Scotland)	2006	1	2	4	2	1	2	6	1	7	26	2	2	4	5	2	5	1	4	3	1	1	3	26
B. ceti UK13/06	Atlantic white-sided dolphin	United Kingdom (Scotland)	2006	1	2	4	2	1	2	6	1	7	26	2	2	4	5	2	5	1	4	3	1	1	3	26
B. ceti VLA06/58I	Bottlenose dolphin	United Kingdom (Cornwall)	2006	1	2	4	2	1	2	6	1	7	26	2	2	4	5	2	5	1	4	3	1	1	3	26
B. ceti UK12/07	Atlantic white-sided dolphin	United Kingdom (Scotland)	2007	1	2	4	2	1	2	6	1	7	26	2	2	4	5	2	5	1	4	3	1	1	3	26
B. ceti VLA05/85C	Bottlenose dolphin	United Kingdom (Scotland)	2005	1	2	4	2	1	2	6	1	7	26	2	2	4	5	2	5	1	4	3	1	1	3	26
B. ceti UK27/05	Striped dolphin	United Kingdom (Cornwall)	2005	1	2	4	2	1	2	6	1	7	26	2	2	4	5	2	5	1	4	3	1	1	3	26
B. ceti UK12/05	Atlantic white-sided dolphin	United Kingdom (Scotland)	2005	1	2	4	2	1	2	6	1	7	26	2	2	4	5	2	5	1	4	3	1	1	3	26
F8/08-50 (06-0757-1)	Bottlenose dolphin	United States of America		1	2	4	2	1	2	6	1	7	26	2	2	4	5	2	5	1	4	3	1	1	3	26
B. ceti UK1/2000	Striped dolphin	United Kingdom (Scotland)	2000	1	2	4	2	1	2	6	1	7	26#	2	2	4	5	6	5	1	4	3	1	1	3	55
B. ceti UK22/07	Atlantic white-sided dolphin	United Kingdom (Scotland)	2007	1	2	4	2	1	2	6	1	7	26	2	2	4	5	6	5	1	4	3	1	1	3	55
B. ceti UK43-07	Bottlenose dolphin	United Kingdom (Scotland)	2007	1	2	4	2	1	2	6	1	7	26	2	2	4	5	6	5	1	4	3	1	1	3	55
B. ceti UK9/06	Atlantic white-sided dolphin	United Kingdom (Scotland)	2006	1	2	4	2	1	2	6	1	7	26	2	2	4	5	6	5	1	4	3	1	1	3	55
B. ceti UK38/05	Atlantic white-sided dolphin	United Kingdom (Scotland)	2005	1	2	4	2	1	2	6	1	7	26	2	2	4	5	6	5	1	4	3	1	1	3	55
F8/08-23 (01-0143-1)	Bottlenose dolphin	United States of America		14	16	4	2	1	2	5	1	22	61	2	2	18	5	13	13	1	4	3	1	2	15	103
F8/08-31 (04-0019-1)	Bottlenose dolphin	United States of America		14	16	4	2	1	2	5	1	22	61	2	2	18	5	13	13	1	4	3	1	2	15	103
B. ceti F5/06	Short-beaked common dolphin	Spain	2006	1	2	4	2	1	2	10	1	7	N/A (49)	2	2	4	5	2	5	1	4	3	1	1	8	56
B. ceti VLA06/1	Short-beaked common dolphin	United Kingdom (Cornwall)	2006	1	2	4	2	1	2	10	1	7	N/A (49)	2	2	4	5	2	5	1	4	3	1	1	8	56
B. ceti UK16/07	Atlantic white-sided dolphin	United Kingdom (Scotland)	2007	1	2	4	2	1	2	10	1	7	N/A (49)	2	2	4	5	2	5	1	4	3	1	1	8	56
B. ceti VLA07/35LW	Bottlenose dolphin	United Kingdom (Cornwall)		1	2	4	2	1	2	10	1	7	N/A (49)	2	2	4	5	2	5	1	4	3	1	1	8	56
B. ceti? F5/02	Human	New Zealand	2002	1	2	4	3	1	1	5	1	2	27#	2	2	4	2	3	1	1	4	3	2	2	3	27
B. ceti? F5/99	Bottlenose dolphin	United States of America	1999	1	2	4	3	1	1	5	1	2	27#	2	2	4	2	3	1	1	4	3	2	2	3	27
B. ceti? 01A09163	Human	Peru		1	2	4	3	1	1	5	1	2	27	2	2	4	2	3	1	1	4	3	2	2	3	27
B. ceti? 085A0574A	Human	Peru		1	2	4	3	1	1	5	1	2	27	2	2	4	2	3	1	1	4	3	2	2	3	27
F8/08-1 (98-0230-1)	Bottlenose dolphin	United States of America		1	2	4	3	1	1	5	1	2	27	2	2	4	2	3	1	1	4	3	2	2	3	27
F8/08-24 (01-0257-1)	California sea lion	United States of America		1	2	4	3	1	1	5	1	2	27	2	2	4	2	3	1	1	4	3	2	2	3	27
F8/08-47 (06-0291-1)	Bottlenose dolphin	United States of America		1	2	4	3	1	1	5	1	2	27	2	2	4	2	3	1	1	4	3	2	2	3	27
F8/08-48 (06-0292-1)	Bottlenose dolphin	United States of America		1	2	4	3	1	1	5	1	2	27	2	2	4	2	3	1	1	4	3	2	2	3	27
F8/08-54 (07-0261-1)	California sea lion	United States of America		1	2	4	3	1	1	5	1	2	27	2	2	4	2	3	1	1	4	3	2	2	3	27
F8/08-58 (07-0501-1)	California sea lion	United States of America		1	2	4	3	1	1	5	1	2	27	2	2	4	2	3	1	1	4	3	2	2	3	27
F8/08-59 (07-0502-1)	California sea lion	United States of America		1	2	4	3	1	1	5	1	2	27	2	2	4	2	3	1	1	4	3	2	2	3	27
a Species type stains in bold face
b N/A = not applicable (new types in MLST9 relative to Whatmore et al, 2007)
# strains included in MLST9 paper (Whatmore et al, 2007)
North American strain panel collected for this study highlighted in pink
