# Supplementary material for: Characterisation of North American Brucella isolates from marine mammals
Source: PLoS One. 2017 Sep 21;12(9):e0184758. doi: 10.1371/journal.pone.0184758 (PMC5608248; doi:10.1371/journal.pone.0184758)
Supplement: S3 Table — (XLS) [file pone.0184758.s003.xls]

## Sheet: Sheet1
Strain (APHA reference)	Species	Animal	omp typing	Bruceladder	Bruceladder	IS711 fingerprint	IRS PCR	BruMLSA9	BruMLSA21	USDA
		Source		Mayer-Scholl et al.	Kang et al.					Ref
				794/813bp band	766bp band
Previously characterised North American
F6/99	B. pinnipedialis	Harbor seal	O(I)	Larger (813bp)	Present	Pattern 2	PCR I	ST25	ST52	97-269
F7/99*	B. pinnipedialis	Bottlenose dolphin	O(I)	Larger (813bp)	Present	Pattern 3	PCR I	ST25	ST52	98-230
F8/99	B. pinnipedialis	Harbor seal	O(I)	Larger (813bp)	Present	Pattern 3	PCR I	ST25	ST52	96-408
F9/99	B. pinnipedialis	Harbor seal	O(I)	Larger (813bp)	Present	Pattern 3	PCR I	ST25	ST52	96-566
F10/99	B. pinnipedialis	Harbor seal	O(I)	Larger (813bp)	Present	Pattern 4	PCR I	ST25	ST25	97-324
F5/99	B. ceti	Bottlenose dolphin	Q(I)	Not present	Present	Pattern 1	PCR I	ST27	ST27	2/1350
Additional Isolates for Bruceladder Testing
UK15/02	B. ceti (porpoise clade)	Harbour porpoise	M(J)	Smaller (794bp)	Not present		PCRII&III	ST23	ST23
VLA04/67	B. ceti (porpoise clade)	Habour seal	M(J)	Smaller (794bp)	Not present		PCRII&III	ST23	ST23
VLA04/72	B. ceti (porpoise clade)	Harbour porpoise	M(J)	Smaller (794bp)	Not present		PCRII&III	ST23	ST23
VLA04/105	B. ceti (porpoise clade)	Harbour porpoise	M(J)	Smaller (794bp)	Not present		PCRII&III	ST23	ST23
VLA04/06	B. ceti (porpoise clade)	Harbour porpoise, lung worm	M(J)	Smaller (794bp)	Not present		PCRII&III	ST23	ST23
UK 4/06	B. ceti (porpoise clade)	Harbour porpoise	M(J)	Smaller (794bp)	Not present		PCRII&III	ST23	ST50
UK1/97	B. ceti (porpoise clade)	Harbour porpoise	M(J)	Smaller (794bp)	Not present		PCRII&III	ST23	ST50
UK3/97	B. ceti (porpoise clade)	Common dolphin	M(J)	Smaller (794bp)	Not present		PCRII&III	ST23	ST50
UK 4/01	B. ceti (porpoise clade)	Harbour porpoise	M(J)	Smaller (794bp)	Not present		PCRII&III	ST23	ST50
57/94	B. ceti (porpoise clade)	Harbour porpoise	M(J)	Smaller (794bp)	Not present		PCRII&III	ST57	ST97
UK22/00	B. ceti (porpoise clade)	White sided dolphin	M(J)	Smaller (794bp)	Not present		PCRII&III	ST58	ST98
F14/02	B. ceti (porpoise clade)	Minke whale	M(J)	Smaller (794bp)	Not present		PCRII&III	ST59	ST99
VLA06/31G	B. ceti (porpoise clade)	Common dolphin	M(J)	Smaller (794bp)	Not present		PCRII&III	ST60	ST100
39/94	B. pinnipedialis	Habour seal	O(I)	Larger (813bp)	Present		PCRI	ST24	ST24
44/94	B. pinnipedialis	Habour seal	O(I)	Larger (813bp)	Present		PCRI	ST24	ST24
UK24/00(M192)	B. pinnipedialis	Minke whale	O(I)	Larger (813bp)	Present		PCRI	ST24	ST24
UK1/06	B. pinnipedialis	Grey seal	O(I)	Larger (813bp)	Present		PCRI	ST24	ST24
4/96	B. pinnipedialis	Habour seal	L(I)	Larger (813bp)	Present		PCRI	ST25	ST25
61/94	B. pinnipedialis	Grey seal	L(I)	Larger (813bp)	Present		PCRI	ST25	ST25
UK13/99	B. pinnipedialis	Habour seal	L(I)	Larger (813bp)	Present		PCRI	ST25	ST25
UK40/99	B. pinnipedialis	Grey seal	L(I)	Larger (813bp)	Present		PCRI	ST25	ST25
UK28/03-13840	B. pinnipedialis	Seal	L(I)	Larger (813bp)	Present		PCRI	ST25	ST25
UK5/01	B. pinnipedialis	Habour seal	L(I)	Larger (813bp)	Present		PCRI	ST25	ST51
55/94	B. pinnipedialis	Otter	L(I)	Larger (813bp)	Present		PCRI	ST25	ST51
56/94	B. pinnipedialis	Hooded seal	P(I)	Larger (813bp)	Present		PCRI	ST25	ST53
UK30/99	B. pinnipedialis	Hooded seal	P(I)	Larger (813bp)	Present		PCRI	ST25	ST54
UK9/99	B. pinnipedialis	Hooded seal	P(I)	Larger (813bp)	Present		PCRI	ST25	ST54
59/94	B. ceti (dolphin clade)	Striped dolphin	N(K)	Larger (813bp)	Present		PCRIV	ST26	ST26
5/95	B. ceti (dolphin clade)	Striped dolphin	N(K)	Larger (813bp)	Present		PCRIV	ST26	ST26
UK43/99	B. ceti (dolphin clade)	Striped dolphin	N(K)	Larger (813bp)	Present		PCRIV	ST26	ST26
2/2000	B. ceti (dolphin clade)	Striped dolphin	N(K)	Larger (813bp)	Present		PCRIV	ST26	ST26
UK3/05	B. ceti (dolphin clade)	Striped dolphin	N(K)	Larger (813bp)	Present		PCRIV	ST26	ST26
UK1/2000	B. ceti (dolphin clade)	Striped dolphin	N(K)	Larger (813bp)	Present		PCRIV	ST26	ST55
F5/06	B. ceti (dolphin clade)	Common dolphin	N(K)	Larger (813bp)	Present		PCRIV	ST49	ST56
VLA06/1	B. ceti (dolphin clade)	Common dolphin	N(K)	Larger (813bp)	Present		PCRIV	ST49	ST56
* a resubmission of this isolate was examined in this study (F8/08-1) and found to represent ST27
